# Supplementary material for: Pandemic as an Organizational Paradigm for Neonatal Care: Long-Term Impact of Mother–Infant Separation Practice During COVID-19
Source: Children (Basel). 2025 May 1;12(5):592. doi: 10.3390/children12050592 (PMC12110108; doi:10.3390/children12050592)
Supplement: Supplementary file 1 [file children-12-00592-s001.zip]

Archive with 1 entries (1 files):
- children-3540491-supplementary.pdf
